# Supplementary material for: A novel writing to dictation test to investigate lexical and sublexical processes: Italian normative data and preliminary clinical feasibility in Mild Cognitive Impairment and Alzheimer’s disease
Source: Neurol Sci. 2026 Jul 17;47(8):641. doi: 10.1007/s10072-026-09256-1 (PMC13379433; doi:10.1007/s10072-026-09256-1)
Supplement: Supplementary file 3 — Supplementary Material 3 [file 10072_2026_9256_MOESM3_ESM.xlsx]

## Sheet: Foglio1
	Insert Age, Education, Sex (f, m) and the Raw score to obtain Adjusted and Equivalent scores for all the three subtests
	Regular words	Age	Education	Sex	Raw	ADJ	ES
		25	11	f	39	38.7182	normal
	Unpredictable	Age	Education	Sex	Score	ADJ	ES
		25	13	f	28	28.5894	2
	Non-words	Age	Score	ADJ	ES
		25	18	17.0801	2
