# Supplementary material for: A novel writing to dictation test to investigate lexical and sublexical processes: Italian normative data and preliminary clinical feasibility in Mild Cognitive Impairment and Alzheimer’s disease
Source: Neurol Sci. 2026 Jul 17;47(8):641. doi: 10.1007/s10072-026-09256-1 (PMC13379433; doi:10.1007/s10072-026-09256-1)
Supplement: Supplementary file 4 — Supplementary Material 4 [file 10072_2026_9256_MOESM4_ESM.xlsx]

## Sheet: Raw Score_HC
Age	Education	Sex	Total	Regular	Unpredictable	Non-words
26	19	M	90	40	30	20
22	16	F	88	40	29	19
19	13	F	89	40	29	20
20	13	M	88	40	30	18
26	17	F	87	40	30	17
25	18	M	89	39	30	20
26	13	F	84	39	27	18
22	13	F	90	40	30	20
19	13	M	90	40	30	20
29	18	M	89	40	30	19
26	16	F	90	40	30	20
27	16	F	89	40	30	19
29	16	F	90	40	30	20
26	16	F	90	40	30	20
20	14	F	88	40	28	20
26	19	F	88	40	30	18
27	21	M	87	40	29	18
28	17	M	90	40	30	20
28	13	F	89	40	29	20
28	18	M	88	40	30	18
25	20	F	90	40	30	20
28	16	F	89	40	30	19
28	13	M	89	40	29	20
20	14	F	88	40	30	18
29	19	F	88	40	30	18
22	16	M	89	39	30	20
21	15	F	89	40	29	20
25	18	F	89	40	30	19
33	18	F	87	40	29	18
39	18	F	90	40	30	20
37	24	F	88	40	28	20
39	12	M	89	40	30	19
33	11	F	88	40	29	19
36	12	M	82	38	27	17
30	18	F	90	40	30	20
33	19	M	88	40	29	19
44	16	F	87	40	29	18
49	17	F	90	40	30	20
49	17	F	86	40	30	16
41	13	F	88	40	29	19
45	13	M	87	40	29	18
48	17	F	90	40	30	20
43	14	M	89	40	30	19
44	18	F	90	40	30	20
49	13	F	88	40	29	19
46	8	F	88	40	29	19
43	16	M	88	40	29	19
54	8	F	85	40	29	16
57	8	M	84	39	29	16
57	12	F	89	40	29	20
54	22	F	90	40	30	20
57	11	F	87	40	27	20
58	8	F	85	40	28	17
57	8	M	84	40	28	16
50	13	M	84	40	28	16
53	8	F	80	39	26	15
58	8	M	88	40	29	19
56	12	F	87	40	29	18
53	9	F	85	39	27	19
50	9	M	90	40	30	20
55	8	F	85	40	28	17
56	8	F	85	39	28	18
54	10	F	88	40	28	20
52	10	F	89	40	30	19
50	13	F	88	40	30	18
56	8	M	88	40	30	18
50	16	M	87	40	29	18
52	10	M	88	40	29	19
50	8	M	89	40	30	19
62	8	F	80	37	25	18
62	19	F	89	40	30	19
60	8	F	89	40	30	19
61	13	F	86	40	28	18
62	13	M	85	40	27	18
63	14	M	87	40	28	19
62	14	F	86	40	29	17
61	8	F	86	40	29	17
63	12	F	90	40	30	20
63	17	F	89	40	30	19
65	18	M	89	40	30	19
60	9	M	81	39	27	15
74	10	M	78	38	26	14
74	12	M	86	39	29	18
75	24	F	88	39	30	19
70	17	M	86	39	30	17
79	10	M	85	39	28	18
83	10	M	82	39	29	14
74	8	F	86	40	27	19
73	8	F	84	40	28	16
62	13	F	87	40	30	17
73	8	M	87	38	29	20
59	13	F	87	39	29	19
60	13	M	85	40	27	18
65	13	M	88	40	28	20
60	8	M	88	40	28	20
60	11	F	88	39	30	19
69	8	F	87	40	29	18
59	13	F	88	40	29	19
69	11	F	87	39	30	18
59	13	F	88	39	29	20
71	9	F	86	40	29	17
77	13	F	87	40	30	17
61	13	M	86	40	29	17
69	11	F	86	40	29	17
61	8	F	89	39	30	20
67	11	F	87	40	29	18
59	8	M	87	40	28	19
61	8	F	88	40	28	20
66	13	M	90	40	30	20
64	13	F	88	40	30	18
59	13	M	87	40	29	18
68	13	F	89	40	29	20
79	13	F	88	40	30	18
79	18	F	86	40	30	16
75	13	F	89	40	30	19
77	11	M	84	39	30	15
77	13	M	89	40	30	19
86	18	M	84	38	29	17
28	16	F	89	40	29	20
62	17	F	88	40	29	19
63	18	M	89	40	29	20
27	18	F	90	40	30	20
67	8	F	86	40	26	20
33	16	M	90	40	30	20
32	18	F	89	40	30	19
31	23	F	89	40	29	20
36	13	F	89	40	29	20
30	16	M	90	40	30	20
35	13	M	89	40	29	20
38	18	M	88	40	29	19
30	19	M	88	40	29	19
31	18	M	86	40	28	18
55	10	F	87	40	28	19
56	13	M	87	40	28	19
82	12	F	87	40	29	18
52	13	F	89	40	29	20
24	17	M	90	40	30	20
55	13	M	86	39	29	18
22	13	F	88	40	28	20
56	13	F	89	40	29	20
55	11	F	87	40	29	18
53	11	M	86	40	27	19
64	10	M	90	40	30	20
58	11	F	88	40	28	20
57	11	F	87	38	29	20
64	13	M	88	39	30	19
55	13	F	88	39	29	20
55	13	M	88	39	30	19
25	18	F	89	40	29	20
55	8	M	87	40	28	19
52	13	F	90	40	30	20
44	14	M	90	40	30	20
25	17	M	89	40	29	20
24	18	F	90	40	30	20
59	13	F	90	40	30	20
62	19	M	88	40	30	18
52	20	F	87	40	29	18
23	16	F	90	40	30	20
60	10	F	90	40	30	20
23	16	M	86	40	28	18
27	13	M	89	39	30	20
26	12	F	89	40	30	19
24	17	F	89	40	29	20
26	18	M	90	40	30	20
30	14	M	90	40	30	20
62	18	M	83	37	30	16
60	11	F	88	40	28	20
63	11	F	87	40	28	19
69	10	M	84	38	29	17
26	18	F	89	40	30	19
59	14	M	86	40	28	18
31	13	M	86	39	27	20
59	13	F	90	40	30	20
30	13	F	88	40	29	19
29	21	M	88	39	30	19
47	17	F	90	40	30	20
28	13	M	89	40	29	20
35	13	M	89	40	29	20
65	13	F	90	40	30	20
65	10	F	89	40	29	20
65	11	F	84	39	28	17
67	12	F	89	39	30	20
71	11	F	89	40	29	20
62	8	F	84	39	26	19
69	8	F	89	40	29	20
67	11	F	89	40	29	20
26	16	M	90	40	30	20
21	16	F	87	39	28	20
73	13	M	86	38	30	18
68	8	F	84	39	30	15
59	11	F	81	37	29	15
61	13	F	89	40	30	19
72	12	F	87	40	29	18
67	8	M	77	37	26	14
75	9	F	85	39	28	18
82	13	M	83	40	27	16
78	8	F	87	39	29	19
48	11	F	89	40	29	20
87	11	F	89	40	29	20
85	13	F	85	40	29	16
76	9	F	85	40	29	16
59	13	F	90	40	30	20
36	17	F	90	40	30	20
58	8	F	88	40	29	19
61	16	F	88	40	28	20
70	8	F	89	40	29	20
21	13	F	89	40	30	19
53	14	F	88	40	29	19
53	23	F	88	40	30	18
49	13	F	89	40	30	19
40	25	F	89	40	29	20
66	8	F	88	39	29	20
72	12	F	89	40	30	19
28	16	M	89	40	29	20
37	13	F	88	40	30	18
33	11	M	89	40	29	20
61	15	F	89	40	29	20
60	8	M	87	39	28	20
29	13	M	89	40	29	20
73	13	M	81	39	27	15
65	9	M	81	37	25	19
28	22	M	90	40	30	20
49	18	F	90	40	30	20
51	21	F	90	40	30	20
45	18	M	88	40	28	20
36	13	F	90	40	30	20
51	18	M	89	40	29	20
30	18	F	87	40	28	19
31	16	M	90	40	30	20
76	16	F	88	39	30	19
51	16	F	90	40	30	20
46	11	F	88	40	29	19
76	7	F	82	39	26	17
68	8	F	88	40	29	19
76	8	F	88	40	29	19
85	13	M	82	40	28	14
54	18	F	87	39	29	19
45	18	F	90	40	30	20
47	13	M	90	40	30	20
25	18	F	88	40	29	19
44	13	F	89	40	30	19
60	13	M	88	40	30	18
40	16	F	88	40	29	19
56	18	F	89	40	30	19
57	13	M	88	40	29	19
68	14	F	87	39	28	20
78	15	F	87	39	29	19
80	17	F	86	39	29	18
80	17	F	83	38	30	15
76	13	F	86	39	29	18
70	8	M	81	39	26	16
72	13	M	88	40	30	18
67	8	M	78	37	25	16
75	17	F	90	40	30	20
62	17	F	89	40	30	19
38	16	M	90	40	30	20
41	13	M	89	40	30	19
64	18	M	86	39	29	18
34	13	M	87	40	29	18
86	8	F	82	40	26	16
52	19	F	87	40	30	17
32	18	F	88	40	29	19
69	18	M	87	40	29	18
71	13	F	84	39	28	17
53	19	M	87	39	30	18
73	13	M	84	39	30	15
76	12	M	85	40	30	15
76	8	F	87	40	29	18
68	8	M	88	40	30	18
77	8	F	85	38	30	17
74	16	M	84	39	30	15
77	7	M	85	40	29	16
80	11	F	77	39	24	14
69	17	M	89	39	30	20
73	8	F	83	39	30	14
74	10	F	88	40	29	19
76	8	M	86	40	29	17
71	19	M	88	40	29	19
70	17	F	88	40	28	20
78	8	F	89	40	29	20
63	13	F	87	39	29	19
65	13	M	86	39	28	19
69	8	F	86	40	26	20
83	11	F	89	40	30	19
71	8	M	84	39	29	16
72	8	F	88	40	28	20
57	18	M	89	40	29	20
82	10	F	89	39	30	20
55	13	M	89	39	30	20
75	17	F	87	40	29	18
74	13	M	85	39	27	19
71	8	M	88	39	30	19
38	17	F	90	40	30	20
76	17	F	90	40	30	20
85	7	F	83	40	27	16
83	8	M	80	38	27	15
83	8	F	86	39	29	18
53	16	M	82	38	30	14
82	8	F	85	40	28	17
82	13	F	83	39	27	17
80	8	F	84	40	26	18
30	16	F	90	40	30	20
91	8	M	82	39	24	19
77	17	F	88	40	30	18
81	8	M	87	40	27	20
91	13	M	83	39	27	17
82	7	F	78	37	26	15
85	11	F	86	40	30	16
79	17	F	90	40	30	20
66	17	M	90	40	30	20
74	18	F	85	40	29	16
80	8	F	83	39	29	15
69	8	M	82	39	24	19
44	17	M	89	40	29	20
46	13	M	88	40	29	19
47	13	F	89	40	29	20
42	8	M	85	40	26	19
37	13	F	89	40	30	19
72	13	F	90	40	30	20
87	17	M	86	39	29	18
54	8	M	81	38	25	18
81	17	M	83	38	29	16
46	8	M	84	40	27	17
43	13	F	89	40	29	20
49	12	F	90	40	30	20
48	17	F	89	40	30	19
46	13	F	86	40	29	17
46	13	M	89	40	30	19
49	17	F	89	40	30	19
37	17	F	90	40	30	20
60	16	M	89	40	29	20
73	8	M	86	39	29	18
71	13	F	83	40	27	16
82	27	M	86	40	29	17
82	12	F	86	40	28	18
57	17	F	89	40	30	19
78	17	M	87	40	29	18
40	18	M	89	40	29	20
66	18	F	85	38	30	17
86	20	F	85	39	30	16
83	8	M	82	40	24	18
81	17	M	88	40	29	19
48	16	M	89	40	29	20
51	13	M	87	40	29	18
40	13	M	90	40	30	20
87	13	M	86	39	30	17
76	13	M	86	40	30	16
81	13	M	85	39	27	19
49	9	M	89	40	29	20
88	13	M	78	39	25	14
59	18	M	90	40	30	20
79	18	M	90	40	30	20
25	16	M	86	40	27	19
72	8	M	83	40	28	15
72	13	M	88	40	30	18
65	13	M	87	38	30	19
60	13	M	84	40	27	17
62	13	M	89	40	29	20
52	17	M	87	39	30	18
64	13	M	88	40	29	19
68	12	M	86	38	30	18
63	11	M	84	38	28	18
63	19	M	89	40	29	20
65	13	M	88	40	28	20
84	8	M	77	37	26	14
25	17	M	90	40	30	20
23	16	M	89	40	29	20
43	18	M	90	40	30	20
59	12	M	86	39	29	18
24	18	M	90	40	30	20
47	18	M	89	40	30	19
59	11	M	86	40	28	18
59	13	M	88	38	30	20
53	11	M	88	40	28	20
53	8	M	88	40	28	20
56	8	M	89	40	29	20
53	13	M	87	40	29	19
53	17	M	90	40	30	20
24	16	M	88	40	29	19
24	16	M	90	40	30	20
54	16	M	88	40	30	18
56	10	M	86	40	29	17
70	22	M	85	40	29	16
78	18	M	85	40	29	16
52	11	M	87	38	29	20
63	8	M	89	40	29	20
55	13	M	89	40	30	19
72	18	M	86	40	30	16
81	18	F	86	39	30	17
61	8	M	88	40	30	18
83	16	F	85	39	29	17
43	18	M	88	40	29	19
