# Supplementary material for: A novel writing to dictation test to investigate lexical and sublexical processes: Italian normative data and preliminary clinical feasibility in Mild Cognitive Impairment and Alzheimer’s disease
Source: Neurol Sci. 2026 Jul 17;47(8):641. doi: 10.1007/s10072-026-09256-1 (PMC13379433; doi:10.1007/s10072-026-09256-1)
Supplement: Supplementary file 5 — Supplementary Material 5 [file 10072_2026_9256_MOESM5_ESM.xlsx]

## Sheet: MCI-AD
N	Group	Sex	Age	Education	MOCA	Total Score	Regular	Regular_adj	Regular_ES	Unpredictable	Unpredictable_adj	Unpredictable _ES	Non-words	Non-words_adj	Non-words_ES	Raven Matrices	Digit Forward	Digit_Backward	Corsi Block	Rey–Osterrieth Complex Figure_IR	Rey–Osterrieth Complex Figure_DR	FAB	Phonemic Verbal Fluency	Semantic Verbal Fluency	Token Test
1	MCI	F	77	8	18.837	84	39	39.296	-	30	30	4	15	15.9981	1	005))	5.49	4.52	5.5	32.25	12	14.9	27	32	30.25
2	MCI	M	78	11	21.712	80	38	38.3909	-	26	26.9913	0	16	17.0764	2	23.5	7.65	4.68	5.66	35	14.25	-	-	28	32
3	MCI	F	60	17	17.631	88	40	40	-	30	30	4	18	17.9517	2	21.2	6.77	05:06:00	3.73	25.5	8.5	12	48.71	38.54	-
4	MCI	M	76	13	19.668	81	40	40	-	25	25.8708	0	16	16.9217	2	29.8	4.75	3.21	6	-	-	15.2	30	34	30.5
5	MCI	F	72	8	19.962	87	40	40	-	28	29.1131	2	19	19.6358	4	22.6	4.35	5.93	3.36	-	-	15.7	47.73	43.94	-
6	MCI	F	67	13	19.918	87	40	40	-	28	28.7206	2	19	19.3205	4	24.4	6.02	4.97	5	35.75	11.5	-	38	38	-
7	MCI	F	76	9	20.837	81	40	40	-	26	27.0319	0	15	15.9217	1	33.3	5.49	3.52	6.5	34.25	16	-	32	33	32
8	MCI	M	69	16	27.59	86	39	39.1373	-	27	27.7201	1	20	20	4	30.4	4.99	3.87	5.94	31.5	11	16.4	41.5	45.98	-
9	MCI	F	70	18	18.7	88	40	40	-	30	30	4	18	18.5042	3	22.4	5.99	2.87	3.94	28.5	9.75	11.4	29.53	48.71	-
10	MCI	M	69	11	15.33	77	40	40	-	19	19.9365	0	18	18.4412	3	23.6	4.35	2	3.36	-	-	11.7	17.91	25	20
11	MCI	M	73	13	21.794	87	40	40	-	30	30	4	17	17.7044	2	35.1	6.13	5.08	6.11	-	-	15.9	35.34	42.32	32.57
12	MCI	F	79	13	19.543	86	39	39.1591	-	29	29.7928	3	18	19.1569	4	23.5	6.44	4.37	4.41	-	-	11.5	36.16	35.92	-
13	MCI	M	75	13	30	85	39	39.2858	-	30	30	4	16	16.8473	2	34	7.13	5	6.07	-	-	15.7	22.88	33.91	-
14	MCI	F	75	16	20.229	82	39	39.0335	-	28	28.6551	2	15	15.8473	1	-	04:13:00	4	04:07:00	31.75	21.75	-	33.71	38.52	28.75
1	AD	M	70	8	13.962	85	40	40	-	28	29.2014	2	17	17.5042	2	-	3.25	-	2	-	-	10.7	24	37	-
2	AD	F	75	5	13.65	74	37	37.5326	0	22	23.7025	0	15	15.8473	1	-	5.5	3.77	4.25	30.75	11	-	33	38	-
3	AD	F	54	13	10.168	73	39	38.8135	-	19	19.6675	0	15	14.6971	0	-	6.23	2	-	6.25	3.25	8.28	37.16	17.95	-
4	AD	F	65	18	8.497	81	38	37.8566	0	26	26.5484	0	17	17.2068	2	14.7	3.87	-	3.83	15.5	3.5	-	12	21	22.25
5	AD	F	78	8	15.712	79	37	37.3146	0	27	28.1516	1	15	16.0764	1	23.1	5.25	4.68	3.25	16.25	0	-	25	32	27.25
6	AD	M	76	8	20.837	62	29	29.478	0	18	19.2371	0	15	15.9217	1	36	4.49	3.52	5.5	36	10.75	18	35.91	34.32	-
7	AD	F	82	17	20.104	85	40	40	-	29	29.6796	3	16	17.4106	2	31.8	5.75	5.16	4.5	31.25	12	-	31	36	33.75
8	AD	F	72	12	17.22	77	37	37.059	0	23	23.7957	0	17	17.6358	2	7.1	4.13	2	3.11	13	6.75	11.9	31.16	26.93	-
9	AD	F	68	13	22.2	85	39	38.9752	-	30	30	4	16	16.3799	1	26	5.13	4.08	5.11	24	8.75	14.9	34.12	26.93	-
10	AD	M	77	5	21.7	70	37	37.7683	0	19	20.8152	0	14	14.9981	0	20	4.65	4.77	4.69	16.75	5	15.5	28.25	38.12	-
11	AD	M	69	8	11.692	78	37	37.3642	0	27	28.1962	1	14	14.4412	0	-	5.35	2	3.36	-	-	8.4	31.2	35	32
12	AD	M	68	13	16.794	85	40	40	-	28	28.8249	2	17	17.3799	2	30.1	4.75	3.08	3	24	0	10.9	25	22	27.25
13	AD	M	62	11	11.212	73	39	39.1475	-	27	27.9039	1	17	17.0489	2	22.4	4.13	2	4.15	-	-	-	20.91	28.33	24
14	AD	F	73	11	17.837	72	39	39.1027	-	29	29.8592	3	14	14.7044	0	27.3	5.49	3.52	4.5	33.25	0	-	24	28	-
					Bold	= pathological score
					Underlined	= borderline score
